# Supplementary material for: Genome-Wide Association Study of Relative Telomere Length
Source: PLoS One. 2011 May 10;6(5):e19635. doi: 10.1371/journal.pone.0019635 (PMC3091863; doi:10.1371/journal.pone.0019635)
Supplement: Table S1 — Relative telomere length association results from the GWAS and replication populations. (XLSX) [file pone.0019635.s001.xlsx]

## Sheet: Sheet1
Supplementary Table. Relative telomere length association results from the GWAS and replication populations
			Gene		GWAS*			NHS replication†			WGHS replication‡			Joint analysis§
SNP	Chr	Location	Neighborhood	WT/VT	MAF	β (s.e.)	P value	MAF	β (s.e.)	P value	MAF	β (s.e.)	P value	β (s.e.)	P value	Q	I2	Pheterogeneity
rs6945238	7	32419336		T/C	0.31	0.04 (0.01)	7.567e-05	0.29	--	--	0.30173	0.02 (0.01)	0.11	0.03 (0.01)	6.4e-05	2.25283	0.556114	0.13337
rs6627746	X	151921824	PNMA6A	C/T	0.06	-0.08 (0.02)	2.152e-05	0.05	-0.01 (0.03)	0.67	N/A			-0.06 (0.02)	0.0001	3.22402	0.689828	0.072565
rs1888299	13	89983378		G/A	0.45	0.04 (0.01)	0.0001276	0.45	0.02 (0.01)	0.0677	0.44621	0.01 (0.01)	0.37	0.03 (0.01)	0.00012	3.98622	0.498272	0.13627
rs7210405	17	74158098		G/A	0.34	0.04 (0.01)	0.0001299	0.34	-0.003 (0.01)	0.82	0.33662	0.03 (0.01)	0.014	0.03 (0.01)	0.00014	6.36411	0.685738	0.0415
rs4073054	1	158013560	APOA2, NR1I3	A/C	0.39	-0.04 (0.01)	9.013e-05	0.38	-0.03 (0.01)	0.01	0.38099	0.0004 (0.01)	0.97	-0.03 (0.01)	0.00017	7.82228	0.74432	0.020018
rs6468861	8	104241062	BAALC	C/T	0.44	-0.04 (0.01)	0.0001096	0.43	-0.02 (0.01)	0.2	0.43163	-0.01 (0.01)	0.34	-0.02 (0.01)	0.00026	4.18638	0.52226	0.12329
rs5952612	X	44298274		A/G	0.28	0.04 (0.01)	9.571e-05	0.27	0.01 (0.01)	0.51	N/A			0.03 (0.01)	0.00027	2.41283	0.585549	0.12034
rs13251306	8	941355		A/G	0.16	-0.05 (0.01)	0.0001225	0.16	-0.03 (0.02)	0.15	0.14453	-0.01 (0.02)	0.73	-0.03 (0.01)	0.00039	4.4345	0.548991	0.10891
rs995415	7	34099582		G/A	0.43	-0.04 (0.01)	0.0001164	0.42	--	--	0.42561	-0.01 (0.01)	0.37	-0.03 (0.01)	0.00053	3.69985	0.729719	0.054417
rs975504	13	51289342	DHRS12	T/C	0.27	-0.05 (0.01)	1.223e-05	0.26	-0.03 (0.02)	0.043	0.26057	0.01 (0.01)	0.4	0.02 (0.01)	0.00095	13.0661	0.846932	0.00145457
rs10499716	7	52931669		C/T	0.1	0.07 (0.02)	5.731e-05	0.1	0.01 (0.02)	0.73	0.09317	0.02 (0.02)	0.39	0.04 (0.01)	0.00097	6.2109	0.677985	0.044804
rs11150282	16	79051206		C/T	0.32	0.04 (0.01)	5.881e-05	0.31	0.03 (0.01)	0.064	0.32203	-0.004 (0.01)	0.71	0.02 (0.01)	0.0011	9.16098	0.781683	0.01025
rs17313592	12	12570758	DUSP16	A/G	0.09	0.07 (0.02)	5.804e-05	0.1	0.004 (0.02)	0.86	0.09508	0.02 (0.03)	0.51	0.04 (0.01)	0.0013	6.30946	0.683016	0.04265
rs1477511	2	220447343		T/G	0.12	0.06 (0.02)	7.415e-05	0.12	0.004 (0.02)	0.85	0.11592	0.01 (0.02)	0.41	0.03 (0.01)	0.0014	6.29389	0.682231	0.042983
rs10014995	4	187025280	ARGBP2	C/A	0.27	-0.04 (0.01)	0.0001314	N/A			0.2847	-0.01 (0.01)	0.66	-0.03 (0.01)	0.0015	4.82212	0.792622	0.028097
rs3104758	16	51166534		C/A	0.02	-0.15 (0.04)	0.0001009	0.02	-0.07 (0.05)	0.16	0.01753	0.003 (0.04)	0.94	-0.08 (0.03)	0.0016	7.22942	0.723353	0.026925
rs1045477	7	32681944	KBTBD2	T/C	0.38	0.04 (0.01)	0.0001111	0.39	-0.01 (0.01)	0.62	0.39026	0.004 (0.01)	0.73	0.02 (0.01)	0.0021	5.63431	0.645032	0.017612
rs609921	11	94460120	KIAA0830	C/T	0.47	-0.04 (0.01)	0.0001405	0.46	0.01 (0.01)	0.32	0.46934	-0.02 (0.01)	0.066	-0.02 (0.01)	0.0021	9.36789	0.786505	0.00924247
rs6458146	6	40326106		T/C	0.31	0.04 (0.01)	5.007e-05	0.31	0.01 (0.01)	0.54	0.2696	0.002 (0.01)	0.87	0.02 (0.01)	0.0021	7.4239	0.7306	0.02443
rs6860099	5	10936440		A/G	0.03	0.12 (0.03)	8.447e-05	0.03	-0.005 (0.04)	0.91	N/A			0.08 (0.02)	0.0021	6.02582	0.834047	0.014098
rs7632980	3	64602857	ADAMTS9	G/A	0.1	0.07 (0.02)	0.0001027	0.09	0.01 (0.02)	0.64	0.09918	0.02 (0.02)	0.18	0.03 (0.01)	0.0022	7.76159	0.742321	0.020634
rs717191	22	24967233	SEZ6L	G/A	0.18	0.05 (0.01)	5.649e-05	0.19	0.001 (0.02)	0.94	0.17979	0.01 (0.01)	0.48	0.03 (0.01)	0.0026	7.66811	0.73918	0.021622
rs1929755	13	75702992		T/C	0.46	0.04 (0.01)	0.0001017	0.45	0.005 (0.01)	0.73	0.43743	0.01 (0.01)	0.62	0.02 (0.01)	0.0027	6.50584	0.692584	0.038661
rs4894236	2	177731079		C/T	0.35	0.04 (0.01)	0.0001265	0.37	-0.003 (0.01)	0.84	0.36213	0.01 (0.01)	0.29	0.02 (0.01)	0.003	7.11641	0.718959	0.02849
rs6671796	1	241684660		A/G	0.43	0.04 (0.01)	2.586e-05	0.44	-0.004 (0.01)	0.77	0.43674	0.01 (0.01)	0.52	0.02 (0.01)	0.003	9.40068	0.787249	0.00909217
rs2625933	12	93504246	KIAA1145	G/A	0.07	-0.08 (0.02)	0.0001351	0.07	-0.02 (0.03)	0.43	0.06323	-0.001 (0.02)	0.97	-0.04 (0.01)	0.0031	6.45544	0.690184	0.039648
rs6815953	4	183484161		G/T	0.48	0.04 (0.01)	4.751e-05	0.48	0.01 (0.01)	0.55	0.47535	0.0003 (0.01)	0.98	0.02 (0.01)	0.0036	8.46902	0.763845	0.014487
rs10951356	7	32597872		C/T	0.33	0.04 (0.01)	9.221e-05	0.32	-0.005 (0.01)	0.74	0.34211	0.01 (0.01)	0.39	0.02 (0.01)	0.004	7.88319	0.746296	0.019417
rs17602961	18	34881627		C/A	0.06	-0.09 (0.02)	9.843e-05	0.06	-0.02 (0.03)	0.51	0.05722	-0.003 (0.02)	0.89	-0.04 (0.01)	0.0041	7.42705	0.730714	0.024391
rs10827519	10	35952397		G/A	0.17	0.05 (0.01)	0.0001355	0.17	--	--	0.16754	0.001 (0.01)	0.97	0.03 (0.01)	0.0043	6.4572	0.845134	0.01105
rs9300499	13	98104768		G/A	0.18	0.05 (0.01)	0.0001109	0.2	0.02 (0.02)	0.19	0.18748	-0.01 (0.01)	0.69	0.02 (0.01)	0.0044	8.7281	0.770855	0.012727
rs11252385	10	4207047		A/G	0.25	0.05 (0.01)	6.241e-05	0.25	-0.004 (0.02)	0.78	0.2879	0.004 (0.02)	0.8	0.02 (0.01)	0.0055	8.51051	0.764996	0.014189
rs10943133	6	74582364	CD109	T/C	0.32	0.04 (0.01)	8.446e-05	0.3	0.02 (0.01)	0.09	0.30652	-0.01 (0.01)	0.3	0.02 (0.01)	0.0061	11.9354	0.832431	0.00256008
rs4795780	17	28768584		C/T	0.19	-0.05 (0.01)	0.0001031	0.21	0.01 (0.02)	0.49	0.18741	-0.01 (0.01)	0.33	-0.02 (0.01)	0.0077	9.44611	0.788273	0.00888798
rs716534	3	111424797		G/A	0.48	-0.04 (0.01)	0.0001126	0.47	-0.01 (0.01)	0.38	0.49321	0.01 (0.01)	0.55	-0.02 (0.01)	0.0084	9.12799	0.780894	0.01042
rs7718767	5	171150743		G/A	0.42	-0.04 (0.01)	0.0001111	0.43	-0.01 (0.01)	0.68	0.41579	0.001 (0.01)	0.95	-0.02 (0.01)	0.0088	8.28665	0.758648	0.01587
rs2238983	X	100446032	BTK, RPL36A	T/C	0.07	0.06 (0.02)	0.000119	0.09	-0.02 (0.02)	0.3	N/A			0.04 (0.01)	0.0096	9.18758	0.891157	0.00243663
rs1978423	19	18311713	LSM4, PGPEP1	T/C	0.13	0.08 (0.01)	3.811e-07	0.13	0.01 (0.02)	0.72	0.13264	-0.03 (0.02)	0.12	0.02 (0.01)	0.01	21.7985	0.908251	1.8472e-05
rs10809797	9	12571270		C/T	0.12	-0.06 (0.02)	0.0001307	0.12	-0.01 (0.02)	0.55	0.11136	0.01 (0.02)	0.74	-0.03 (0.01)	0.011	8.59353	0.767267	0.013613
rs2540525	13	50152713		C/T	0.22	-0.05 (0.01)	5.252e-05	0.22	-0.01 (0.02)	0.67	0.21486	0.01 (0.01)	0.66	-0.02 (0.01)	0.011	10.286	0.805561	0.00584022
rs4742698	9	97391839	TMOD1	C/T	0.19	-0.05 (0.01)	9.507e-05	0.2	0.01 (0.02)	0.72	0.19833	-0.01 (0.01)	0.71	-0.02 (0.01)	0.012	9.24017	0.783554	0.00985198
rs7703871	5	33656644	ADAMTS12	T/C	0.2	-0.06 (0.01)	7.184e-06	0.21	0.02 (0.02)	0.31	0.18954	0.003 (0.02)	0.84	-0.02 (0.01)	0.018	15.6856	0.872495	0.00039256
rs1388900	16	72358130		C/T	0.28	0.05 (0.01)	5.654e-05	0.27	0.01 (0.01)	0.57	0.28928	-0.01 (0.01)	0.36	0.02 (0.01)	0.019	11.9322	0.832386	0.00256424
rs2461718	6	166266717		C/T	0.26	-0.05 (0.01)	0.0001002	0.25	0.01 (0.02)	0.74	0.25469	0.001 (0.01)	0.93	-0.02 (0.01)	0.02	9.86642	0.797292	0.00720335
rs10765075	10	133190248		C/T	0.33	0.04 (0.01)	8.433e-05	0.32	0.004 (0.01)	0.81	0.33769	-0.01 (0.01)	0.57	0.02 (0.01)	0.021	10.5461	0.810356	0.00512798
rs13021572	2	227916273	COL4A3	G/A	0.26	0.05 (0.01)	7.48e-05	0.27	-0.01 (0.02)	0.37	0.26361	0.003 (0.01)	0.82	0.02 (0.01)	0.026	11.6215	0.827905	0.00299518
rs11105050	12	87678003		T/C	0.06	0.08 (0.02)	0.0001178	0.06	-0.03 (0.03)	0.35	0.05484	0.004 (0.03)	0.87	0.03 (0.01)	0.031	11.1049	0.819899	0.00387802
rs7998548	13	38604329		T/C	0.26	-0.05 (0.01)	0.0001016	0.24	0.01 (0.02)	0.48	0.25692	0.0002 (0.01)	0.99	-0.02 (0.01)	0.031	10.9707	0.817696	0.00414716
rs761684	20	15806290		C/T	0.18	-0.06 (0.01)	1.729e-05	0.19	0.002 (0.02)	0.93	0.19006	0.01 (0.01)	0.38	-0.02 (0.01)	0.032	14.7068	0.864008	0.000640403
rs2692133	7	146461185	CNTNAP2	A/G	0.32	-0.04 (0.01)	0.000139	0.31	0.02 (0.01)	0.12	N/A			-0.02 (0.01)	0.033	12.3629	0.919113	0.000437955
rs1400363	4	104608326		A/C	0.42	0.04 (0.01)	5.695e-05	0.41	-0.01 (0.01)	0.62	0.41958	-0.01 (0.01)	0.57	0.01 (0.01)	0.043	12.7083	0.842623	0.0017395
rs1035887	5	76339455		C/T	0.04	-0.10 (0.03)	0.000105	0.04	0.07 (0.04)	0.0565	0.03823	-0.01 (0.03)	0.6	-0.03 (0.02)	0.056	15.3362	0.86959	0.000467512
rs7662107	4	104616000		C/T	0.29	0.05 (0.01)	2.384e-05	0.28	-0.01 (0.01)	0.48	0.29561	-0.01 (0.01)	0.43	0.01 (0.01)	0.058	15.4171	0.870274	0.000448972
rs6774541	3	80282772		G/A	0.27	0.05 (0.01)	1.901e-05	0.27	0.02 (0.02)	0.19	0.27483	-0.03 (0.01)	0.011	0.01 (0.01)	0.06	22.9696	0.912928	1.0285e-05
rs224320	20	33473970	UQCC	A/G	0.08	0.07 (0.02)	0.0001227	0.07	-0.01 (0.03)	0.79	0.07708	-0.02 (0.02)	0.37	0.02 (0.01)	0.061	12.1709	0.835674	0.00227578
rs17813053	14	93427998		G/A	0.41	-0.04 (0.01)	4.241e-05	0.39	0.03 (0.01)	0.0648	0.38526	-0.0004 (0.01)	0.98	-0.01 (0.01)	0.068	16.9154	0.881765	0.000212255
rs17033646	4	104725728		C/T	0.24	0.06 (0.01)	1.068e-06	0.25	-0.02 (0.02)	0.13	0.25503	-0.02 (0.01)	0.19	0.01 (0.01)	0.08	24.766	0.919244	4.189e-06
rs17219677	4	104592984		C/T	0.22	0.05 (0.01)	1.147e-05	0.22	-0.01 (0.02)	0.46	0.22882	-0.02 (0.01)	0.16	0.01 (0.01)	0.1	19.1699	0.89567	6.8756e-05
rs1880631	7	13364437		C/T	0.2	0.05 (0.01)	0.0001181	0.2	0.01 (0.02)	0.68	0.19396	-0.03 (0.01)	0.038	0.01 (0.01)	0.15	17.2906	0.88433	0.000175953
rs4976539	5	167569852	ODZ2	A/G	0.2	-0.05 (0.01)	0.0001274	0.21	0.03 (0.02)	0.1	0.20519	0.01 (0.01)	0.48	-0.01 (0.01)	0.18	16.108	0.875838	0.000317833
rs2200520	15	51372185		G/A	0.3	-0.05 (0.01)	4.819e-05	0.29	0.02 (0.01)	0.17	0.2979	0.01 (0.01)	0.29	-0.01 (0.01)	0.2	17.9857	0.888801	0.000124294
rs6860457	5	39818449		G/T	0.45	-0.04 (0.01)	4.655e-05	0.45	0.02 (0.01)	0.2	0.44916	0.01 (0.01)	0.19	-0.01 (0.01)	0.22	18.5514	0.892191	9.3672e-05
rs3749926	6	38245792	BTBD9	G/A	0.12	0.06 (0.02)	8.444e-05	0.1	-0.02 (0.02)	0.39	0.11256	-0.03 (0.02)	0.084	0.01 (0.01)	0.25	17.913	0.888349	0.000128895
rs10926800	1	239127250	RSL24D1P4	C/T	0.46	-0.04 (0.01)	9.462e-05	0.46	0.02 (0.01)	0.25	0.44662	0.02 (0.01)	0.074	-0.01 (0.01)	0.37	18.9676	0.894557	7.6074e-05
*β estimates and P values derived from linear regression adjusted for age at blood collection, gender, an age-gender interaction term, smoking status, pack-year categories of smoking,
disease status, and principal components of genetic variation.
†β estimates and P values derived from linear regression adjusted for age at blood collection, smoking status, pack-year categories of smoking, and disease status;
N/A = unable to genotype SNP; ‘--' indicates significant deviation from Hardy-Weinberg Equilibrium with P < 0.0008.
‡β estimates and P values derived from linear regression adjusted for age at blood collection, smoking status, pack-year categories of smoking, disease status,
and principal components of genetic variation; N/A = SNP could not be imputed.
§Combined effect sizes and P values are calculated using a fixed-effect meta-analysis.
